# Supplementary material for: Ets1-regulated endothelial-secreted factors promote compact myocardial growth and contribute to the pathogenesis of ventricular non-compaction
Source: Cardiovasc Res. Author manuscript; Available in PMC 2026 Apr 17. (PMC13089644; doi:10.1093/cvr/cvaf264)
Supplement: Table S1 [file NIHMS2154083-supplement-Table_S1.xlsx]

## Sheet: DEGs_cvEC
	p_val	avg_log2FC	pct.1	pct.2	p_val_adj
Gm42418	2.49e-106	-2.61984	0.016	0.459	5.25e-102
mt-Co1	6.67e-42	-1.79356	0.044	0.28	1.4e-37
mt-Nd1	2.16e-57	-1.69144	0.009	0.263	4.54e-53
mt-Cytb	4.25e-24	-1.61192	0.028	0.169	8.95e-20
Ets1	2.25e-79	-1.22495	0.62	0.896	4.73e-75
St6galnac3	4.79e-53	-1.09998	0.508	0.786	1.01e-48
Igfbp3	2.12e-19	-1.07064	0.378	0.565	4.46e-15
Cmss1	1.08e-76	-1.04061	0.133	0.56	2.27e-72
Btg2	7.33e-23	-0.981245	0.595	0.761	1.54e-18
Hmcn1	1.07e-42	-0.975539	0.571	0.812	2.26e-38
Ptprk	1.46e-62	-0.954884	0.275	0.622	3.07e-58
Robo1	1.92e-40	-0.892052	0.337	0.624	4.05e-36
Ptprm	9.98e-38	-0.888745	0.903	0.931	2.1e-33
Ccser1	7.07e-31	-0.871628	0.468	0.689	1.49e-26
Arl15	2.76e-22	-0.844771	0.688	0.819	5.8e-18
Fbxl7	1.55e-24	-0.832032	0.765	0.854	3.25e-20
Airn	3.23e-19	-0.831079	0.79	0.823	6.79e-15
Gpihbp1	7.66e-30	-0.827798	0.464	0.702	1.61e-25
Efnb2	2.23e-28	-0.812377	0.595	0.774	4.68e-24
Ldb2	9.19e-31	-0.808627	0.791	0.886	1.93e-26
Etv6	1.09e-28	-0.803542	0.644	0.809	2.3e-24
Maml2	3.64e-24	-0.802427	0.739	0.838	7.66e-20
Elmo1	4.06e-33	-0.798168	0.749	0.88	8.54e-29
Slit2	5.58e-40	-0.782227	0.026	0.233	1.17e-35
Galnt18	5.59e-31	-0.776798	0.521	0.733	1.18e-26
Ptprg	2.17e-28	-0.77494	0.597	0.776	4.56e-24
Prex2	1.59e-25	-0.75689	0.731	0.865	3.35e-21
Vegfc	5.72e-14	-0.755212	0.365	0.527	1.2e-09
Junb	1.94e-15	-0.75142	0.585	0.724	4.08e-11
Plcl1	6.11e-25	-0.750078	0.355	0.57	1.29e-20
Flt1	4.1e-28	-0.746795	0.898	0.925	8.63e-24
Foxp1	1.7e-22	-0.744129	0.682	0.814	3.58e-18
Kitl	4.03e-20	-0.743943	0.82	0.868	8.47e-16
Cldn5	3.36e-29	-0.742693	0.693	0.866	7.07e-25
Ctnnd1	9.93e-36	-0.735936	0.605	0.796	2.09e-31
Prkce	2.27e-33	-0.732677	0.453	0.686	4.78e-29
Nrp2	1.84e-26	-0.730662	0.564	0.747	3.87e-22
Tmsb4x	8.14e-33	-0.728264	0.983	0.972	1.71e-28
Dock4	1.13e-22	-0.727896	0.679	0.8	2.37e-18
Baz2b	3.9e-28	-0.712954	0.671	0.81	8.2e-24
Auts2	3.21e-14	-0.707722	0.632	0.723	6.74e-10
Fbxl17	8.46e-27	-0.707269	0.588	0.748	1.78e-22
Ctnnb1	7.01e-38	-0.706753	0.827	0.932	1.47e-33
Piezo2	1.13e-16	-0.70658	0.577	0.72	2.38e-12
Rhoj	7.87e-25	-0.705544	0.734	0.864	1.66e-20
Tcf4	4.54e-31	-0.703475	0.966	0.968	9.55e-27
Dock9	4.06e-37	-0.702468	0.442	0.699	8.53e-33
App	1.33e-35	-0.700002	0.791	0.892	2.79e-31
Mast4	2.21e-24	-0.69423	0.894	0.92	4.64e-20
Clic4	6.02e-27	-0.694149	0.767	0.883	1.27e-22
Apbb2	3.76e-26	-0.693059	0.809	0.914	7.92e-22
Macf1	8.48e-34	-0.692919	0.813	0.889	1.78e-29
Zeb1	2.6e-24	-0.691998	0.789	0.887	5.46e-20
Magi1	1.15e-20	-0.691975	0.774	0.855	2.42e-16
Ppp3ca	2.05e-28	-0.691239	0.724	0.854	4.32e-24
Elk3	1.5e-31	-0.688495	0.807	0.896	3.16e-27
Srgap1	8.61e-31	-0.686698	0.714	0.872	1.81e-26
Ttc28	5.28e-31	-0.686243	0.612	0.796	1.11e-26
Pabpc1	2.66e-28	-0.682715	0.818	0.903	5.6e-24
Ptpn18	7.99e-33	-0.682126	0.433	0.696	1.68e-28
Fyn	2.24e-29	-0.680237	0.805	0.893	4.71e-25
Rere	2.61e-29	-0.679941	0.606	0.789	5.5e-25
Ptprb	5.29e-24	-0.67699	0.678	0.826	1.11e-19
Lcp1	8.2e-50	-0.675537	0.283	0.575	1.72e-45
Cdh5	1.13e-35	-0.674845	0.922	0.947	2.38e-31
Rapgef5	9.83e-29	-0.672086	0.782	0.89	2.07e-24
Sik3	5.6e-28	-0.670256	0.517	0.724	1.18e-23
Sox18	2.22e-34	-0.668646	0.331	0.616	4.67e-30
Cdc42ep3	3.22e-41	-0.66467	0.184	0.464	6.76e-37
Arhgap31	7.52e-26	-0.664176	0.78	0.887	1.58e-21
Arih1	3.68e-23	-0.663194	0.62	0.767	7.74e-19
Sem1	5.06e-34	-0.662755	0.937	0.962	1.07e-29
Jak1	1.39e-34	-0.66106	0.697	0.847	2.92e-30
Adgrf5	3.94e-26	-0.657751	0.755	0.865	8.3e-22
Pde4d	2.95e-19	-0.657344	0.769	0.855	6.21e-15
Utrn	2.94e-26	-0.656765	0.67	0.821	6.18e-22
Ldlrad4	2.52e-16	-0.655011	0.671	0.783	5.3e-12
Tjp1	5.68e-28	-0.654755	0.807	0.897	1.19e-23
Zfpm2	2.03e-13	-0.652991	0.434	0.568	4.26e-09
mt-Nd4l	1.09e-48	-0.65271	0.081	0.371	2.29e-44
Btnl9	6.2e-26	-0.650685	0.38	0.599	1.3e-21
Mecom	4.24e-09	-0.64917	0.779	0.81	8.93e-05
Fgd5	7.9e-40	-0.648822	0.549	0.775	1.66e-35
Rbms1	6.39e-30	-0.643234	0.848	0.918	1.34e-25
Ptbp3	3.48e-34	-0.64112	0.628	0.812	7.31e-30
Fli1	2.41e-19	-0.639285	0.863	0.902	5.06e-15
Pitpnc1	1.26e-22	-0.638726	0.663	0.8	2.65e-18
Uty	1.34e-64	-0.638629	0.071	0.421	2.82e-60
Ephb1	6.25e-36	-0.638401	0.16	0.423	1.31e-31
Nf1	6.08e-31	-0.635236	0.545	0.741	1.28e-26
Rpl12	3.99e-30	-0.633938	0.974	0.975	8.39e-26
Peak1	1.76e-24	-0.629579	0.658	0.792	3.7e-20
Igfbp5	0.000302346	-0.62875	0.158	0.219	1
Rbm39	9.78e-32	-0.62847	0.935	0.952	2.06e-27
Tra2a	1.36e-28	-0.627502	0.685	0.83	2.85e-24
Plcb4	4.06e-22	-0.62677	0.701	0.841	8.54e-18
Nrp1	4.47e-28	-0.626356	0.84	0.916	9.41e-24
Rbpms	7.81e-20	-0.624781	0.822	0.878	1.64e-15
Adgrl4	3.76e-32	-0.624461	0.57	0.764	7.9e-28
Mbnl2	1.2e-24	-0.624149	0.79	0.878	2.53e-20
Epas1	2.1e-21	-0.624029	0.493	0.684	4.42e-17
Tmem164	9.66e-14	-0.62311	0.62	0.734	2.03e-09
Lpp	4.44e-22	-0.622821	0.736	0.85	9.33e-18
Pdlim5	3.74e-23	-0.618067	0.592	0.762	7.86e-19
Plpp3	2.51e-28	-0.617249	0.397	0.622	5.28e-24
Raph1	5.49e-21	-0.616532	0.671	0.79	1.16e-16
Rbms3	1.71e-24	-0.616517	0.184	0.384	3.6e-20
Arhgef7	1.69e-24	-0.616011	0.534	0.705	3.56e-20
Itpr1	3.81e-23	-0.613124	0.577	0.734	8.01e-19
Cd93	2.89e-32	-0.611431	0.84	0.909	6.07e-28
Lims1	2.85e-29	-0.611364	0.778	0.875	5.98e-25
Grb10	5.98e-13	-0.61	0.773	0.812	1.26e-08
Icam1	2.76e-09	-0.609745	0.266	0.394	5.8e-05
Dusp1	1.71e-14	-0.607521	0.408	0.565	3.6e-10
Fryl	9.23e-17	-0.606881	0.485	0.65	1.94e-12
Ankrd17	7.31e-29	-0.606766	0.563	0.754	1.54e-24
Ica1	9.31e-32	-0.605651	0.359	0.605	1.96e-27
Hes1	4.41e-18	-0.605318	0.478	0.646	9.28e-14
Nfia	3.19e-12	-0.603709	0.686	0.752	6.7e-08
Nav3	2.55e-12	-0.603228	0.772	0.816	5.37e-08
Tspan18	2.59e-24	-0.602837	0.815	0.907	5.44e-20
Yes1	3.33e-24	-0.602592	0.553	0.723	7.01e-20
Dlc1	2.85e-17	-0.602589	0.582	0.72	6e-13
Fos	1.7e-06	-0.601653	0.384	0.475	0.035786
Plekhg1	5.87e-20	-0.600806	0.738	0.823	1.23e-15
Rasgrp3	1.18e-23	-0.600084	0.73	0.84	2.49e-19
Tnks2	5.71e-21	-0.599989	0.704	0.803	1.2e-16
Jun	4.5e-12	-0.599698	0.678	0.759	9.46e-08
Sat1	2.18e-07	-0.598583	0.565	0.664	0.00458364
Ptk2	1.42e-28	-0.597998	0.723	0.85	2.98e-24
Foxn3	2.19e-23	-0.597045	0.573	0.741	4.6e-19
Dock1	2.52e-22	-0.596043	0.688	0.823	5.3e-18
Bmpr2	2.17e-22	-0.595749	0.549	0.707	4.57e-18
Nfib	8.14e-19	-0.59461	0.85	0.892	1.71e-14
S100a16	5.67e-28	-0.593095	0.826	0.935	1.19e-23
Ablim1	9.79e-23	-0.591436	0.492	0.693	2.06e-18
Col18a1	4.35e-26	-0.591404	0.905	0.94	9.15e-22
Luzp1	1.18e-28	-0.589251	0.71	0.855	2.48e-24
Ubc	8.96e-19	-0.58923	0.867	0.903	1.88e-14
Aplp2	4.43e-29	-0.588951	0.857	0.909	9.32e-25
Magi3	2.7e-23	-0.588875	0.59	0.733	5.67e-19
Ankrd11	2.96e-26	-0.588093	0.797	0.895	6.22e-22
Egr1	2.62e-07	-0.587081	0.451	0.546	0.00551376
Igf1r	1.62e-17	-0.584527	0.565	0.712	3.4e-13
Apold1	1.88e-13	-0.584436	0.593	0.722	3.95e-09
Klhl4	8.02e-25	-0.584353	0.516	0.707	1.69e-20
Tmcc1	1.43e-23	-0.584189	0.553	0.72	3.02e-19
Zfp36l1	2.96e-19	-0.583982	0.61	0.744	6.22e-15
Tgfbr2	3.56e-24	-0.583612	0.503	0.675	7.5e-20
Tmem255a	5.15e-30	-0.583206	0.52	0.747	1.08e-25
Notch1	3.51e-27	-0.582061	0.571	0.757	7.38e-23
Limch1	1.21e-19	-0.582029	0.824	0.896	2.55e-15
Stard13	8.86e-21	-0.581307	0.58	0.717	1.86e-16
Myo10	4.01e-18	-0.578674	0.551	0.726	8.44e-14
Zfp407	2.02e-26	-0.578429	0.449	0.647	4.25e-22
Tcf12	6.73e-24	-0.578291	0.719	0.841	1.42e-19
Sash1	1.4e-25	-0.57704	0.568	0.738	2.94e-21
Nfkb1	2.1e-28	-0.575584	0.472	0.689	4.41e-24
Prkch	1.25e-22	-0.575159	0.648	0.782	2.62e-18
Tm4sf1	2.89e-15	-0.57502	0.782	0.869	6.08e-11
Csgalnact1	1.45e-19	-0.574661	0.399	0.578	3.04e-15
Plk2	1.96e-21	-0.574298	0.775	0.855	4.12e-17
Vav3	1.15e-20	-0.574249	0.575	0.733	2.43e-16
Cmip	3.11e-25	-0.57399	0.452	0.653	6.54e-21
Flnb	5.36e-23	-0.572761	0.654	0.805	1.13e-18
Kansl1	5.36e-25	-0.571589	0.591	0.75	1.13e-20
Pfn1	2.04e-26	-0.569981	0.945	0.975	4.3e-22
Cald1	9.16e-19	-0.569755	0.803	0.896	1.93e-14
Myh9	1.53e-21	-0.569117	0.721	0.834	3.21e-17
Cmtm8	3.01e-28	-0.566378	0.476	0.705	6.32e-24
Ext1	3.11e-16	-0.566256	0.652	0.778	6.54e-12
Creb5	8e-17	-0.566247	0.577	0.723	1.68e-12
Gng2	2.63e-24	-0.564625	0.479	0.677	5.53e-20
Litaf	6.42e-18	-0.564338	0.714	0.821	1.35e-13
Stat3	1.01e-12	-0.564213	0.502	0.651	2.12e-08
Zfp521	7.01e-18	-0.56379	0.495	0.662	1.47e-13
Gab2	3.34e-16	-0.563217	0.673	0.795	7.02e-12
Dll4	8.23e-25	-0.563118	0.376	0.595	1.73e-20
Plcb1	3.84e-09	-0.562879	0.367	0.487	8.08e-05
Rap1gds1	2.33e-20	-0.562796	0.544	0.709	4.89e-16
Mef2c	1.06e-22	-0.562793	0.87	0.911	2.23e-18
Klk8	4.62e-26	-0.562231	0.286	0.525	9.72e-22
Hist1h1e	2.89e-09	-0.561884	0.451	0.565	6.08e-05
Stx6	2.63e-27	-0.560841	0.497	0.699	5.52e-23
Tanc1	7.34e-22	-0.560698	0.565	0.741	1.54e-17
Rasal2	1e-14	-0.559824	0.746	0.838	2.11e-10
Eif2s2	6.51e-29	-0.55899	0.869	0.932	1.37e-24
Itsn2	6.53e-26	-0.558216	0.585	0.747	1.37e-21
Odc1	7.1e-06	-0.557951	0.595	0.641	0.14925
Ost4	6.28e-25	-0.557417	0.69	0.838	1.32e-20
H2-D1	3.8e-21	-0.55734	0.459	0.665	7.98e-17
Zswim6	6.93e-20	-0.557127	0.523	0.695	1.46e-15
Gimap4	9.59e-26	-0.556976	0.479	0.695	2.02e-21
Timp3	9.78e-12	-0.555286	0.599	0.734	2.06e-07
Msrb3	1.4e-18	-0.554518	0.439	0.601	2.95e-14
Adamts9	2.02e-12	-0.554174	0.539	0.667	4.24e-08
Rps6ka3	2.82e-21	-0.554109	0.679	0.799	5.92e-17
Svil	1.38e-22	-0.553832	0.539	0.71	2.91e-18
Akap12	4.7e-14	-0.553751	0.716	0.809	9.88e-10
Map4k3	7e-15	-0.552631	0.704	0.82	1.47e-10
Sh3pxd2a	7.74e-20	-0.552457	0.522	0.692	1.63e-15
Actr3	1.91e-23	-0.550762	0.784	0.885	4.02e-19
Cd2ap	6.89e-28	-0.5495	0.599	0.782	1.45e-23
Serinc3	4.63e-26	-0.548126	0.45	0.647	9.73e-22
Tnrc6b	8.38e-21	-0.547336	0.516	0.691	1.76e-16
Cotl1	2.03e-30	-0.545855	0.653	0.805	4.27e-26
Marcks	1.76e-22	-0.545511	0.953	0.959	3.69e-18
Gnas	2.9e-18	-0.545452	0.998	0.996	6.09e-14
Ppfibp1	2.96e-25	-0.544846	0.526	0.71	6.22e-21
Lama4	6.53e-18	-0.543477	0.781	0.865	1.37e-13
Ppp1r15a	7.83e-13	-0.542632	0.435	0.601	1.65e-08
Nedd4	4.22e-22	-0.542606	0.919	0.949	8.88e-18
Cdk17	2.08e-21	-0.541571	0.623	0.772	4.38e-17
Rpl22	1.12e-27	-0.541324	0.971	0.975	2.36e-23
Wwc2	4.66e-26	-0.541187	0.459	0.681	9.79e-22
Pard3	6.75e-29	-0.540525	0.356	0.605	1.42e-24
Plxnd1	3.18e-24	-0.540002	0.797	0.899	6.68e-20
Map4k5	6.28e-20	-0.539821	0.556	0.706	1.32e-15
Hnrnpf	4.01e-24	-0.539818	0.901	0.923	8.44e-20
Actn4	1.75e-19	-0.538224	0.793	0.861	3.68e-15
Gnaq	7.74e-21	-0.53814	0.567	0.731	1.63e-16
Rora	4.4e-14	-0.53781	0.267	0.432	9.25e-10
Ccnt1	1.65e-25	-0.537743	0.445	0.651	3.47e-21
Nhsl1	7.24e-23	-0.537722	0.46	0.653	1.52e-18
Phldb2	8.75e-27	-0.537439	0.48	0.706	1.84e-22
Zfand3	8.22e-23	-0.536997	0.603	0.772	1.73e-18
Sgms1	1.61e-17	-0.53648	0.577	0.7	3.39e-13
Atrnl1	1.82e-21	-0.536361	0.459	0.655	3.84e-17
Malat1	3.06e-07	-0.536247	0.628	0.696	0.00643848
Top1	6.43e-27	-0.535342	0.91	0.952	1.35e-22
Nfkbia	2.35e-11	-0.535284	0.632	0.733	4.94e-07
Exoc5	3.97e-27	-0.534515	0.48	0.693	8.36e-23
Pak2	1.03e-23	-0.534407	0.793	0.878	2.18e-19
Nav1	4.06e-17	-0.534051	0.749	0.838	8.54e-13
mt-Nd5	1.89e-29	-0.533828	0.01	0.153	3.98e-25
Map3k3	1.53e-24	-0.53256	0.414	0.61	3.21e-20
Cgnl1	1.34e-23	-0.532426	0.457	0.651	2.82e-19
Anxa3	4.33e-26	-0.53206	0.601	0.769	9.11e-22
Ankrd13c	5.17e-25	-0.531924	0.325	0.533	1.09e-20
Map4k4	2.65e-20	-0.531844	0.847	0.906	5.57e-16
Rpl4	5.19e-21	-0.531769	0.962	0.975	1.09e-16
Cyyr1	4.94e-13	-0.531386	0.651	0.738	1.04e-08
Rock2	3.18e-20	-0.531364	0.681	0.807	6.68e-16
Mir99ahg	1.07e-14	-0.5304	0.447	0.606	2.24e-10
Atrx	3.54e-20	-0.530133	0.819	0.886	7.46e-16
Prpf40a	1.88e-20	-0.529504	0.708	0.824	3.95e-16
Ptpn12	1.77e-19	-0.529449	0.665	0.81	3.72e-15
Hist1h1b	0.416705	-0.529436	0.408	0.391	1
Wwox	3.94e-16	-0.528522	0.447	0.61	8.3e-12
Atxn1	6.42e-18	-0.527458	0.599	0.755	1.35e-13
Eef1a1	1.11e-21	-0.526801	0.983	0.973	2.33e-17
Ppp1r12a	1.45e-20	-0.526652	0.618	0.765	3.04e-16
Igfbp4	1.16e-20	-0.526306	0.881	0.941	2.44e-16
Snrpf	1.53e-24	-0.525961	0.724	0.878	3.22e-20
Nedd9	3.18e-12	-0.524324	0.564	0.688	6.69e-08
Heg1	3.8e-17	-0.523523	0.496	0.655	7.99e-13
Dcbld1	9.74e-20	-0.523203	0.405	0.601	2.05e-15
Ccdc12	1.74e-26	-0.52317	0.611	0.772	3.67e-22
Eif3a	2.12e-22	-0.522606	0.861	0.916	4.47e-18
Tspan9	4.54e-18	-0.521972	0.631	0.761	9.55e-14
Arhgap26	3.27e-17	-0.521923	0.497	0.651	6.88e-13
Sptbn1	1.77e-19	-0.521857	0.942	0.941	3.72e-15
Arhgap28	8.34e-20	-0.521838	0.52	0.692	1.75e-15
Rrbp1	6.51e-21	-0.521485	0.887	0.925	1.37e-16
Kdr	1.28e-21	-0.52079	0.892	0.916	2.7e-17
Txn1	2.96e-23	-0.51953	0.935	0.963	6.22e-19
Mmrn2	1.99e-25	-0.519328	0.445	0.629	4.19e-21
Unc5b	1.64e-08	-0.519204	0.406	0.53	0.000344041
Gng11	1.97e-22	-0.518798	0.95	0.97	4.14e-18
Sema6d	2.74e-18	-0.518286	0.585	0.751	5.77e-14
Ddx50	1.73e-26	-0.518046	0.505	0.7	3.64e-22
Rapgef2	8.42e-24	-0.517956	0.465	0.674	1.77e-19
Col4a2	2.29e-23	-0.517813	0.916	0.945	4.81e-19
Hivep2	1.5e-16	-0.517193	0.516	0.671	3.15e-12
Rsu1	1.45e-23	-0.516841	0.691	0.834	3.05e-19
Exoc4	1.9e-19	-0.516759	0.587	0.738	4e-15
Pbx1	1.89e-12	-0.51642	0.402	0.544	3.98e-08
2610307P16Rik	1.55e-09	-0.515882	0.555	0.651	3.26e-05
Trip12	1.63e-21	-0.515397	0.564	0.74	3.44e-17
Vgll4	1.65e-17	-0.515362	0.576	0.709	3.47e-13
Rell1	1.71e-13	-0.514978	0.471	0.64	3.6e-09
Smurf2	1.05e-18	-0.51478	0.508	0.664	2.21e-14
Ctnna1	4.73e-23	-0.514291	0.786	0.882	9.94e-19
Dgkh	7.38e-19	-0.51411	0.551	0.729	1.55e-14
Ddx3y	5.03e-52	-0.514072	0.093	0.409	1.06e-47
Setd5	2.48e-23	-0.513665	0.547	0.716	5.23e-19
Wnk1	4.42e-17	-0.513394	0.707	0.809	9.3e-13
Mtss1	3.52e-18	-0.513344	0.544	0.705	7.41e-14
Trio	3.18e-17	-0.513243	0.558	0.713	6.69e-13
Chd4	1.16e-22	-0.512942	0.719	0.85	2.44e-18
Ccny	8.16e-21	-0.512876	0.658	0.812	1.72e-16
Pecam1	9.55e-21	-0.512863	0.912	0.932	2.01e-16
Smad1	9.29e-17	-0.512508	0.484	0.657	1.95e-12
Trerf1	1.92e-20	-0.512062	0.527	0.706	4.05e-16
Msn	2.89e-22	-0.509997	0.914	0.954	6.09e-18
Rhob	4.47e-15	-0.50987	0.501	0.644	9.39e-11
Filip1	2.94e-23	-0.509047	0.481	0.684	6.18e-19
Wdr26	1.32e-22	-0.509043	0.514	0.702	2.79e-18
Pced1b	2.41e-25	-0.508735	0.23	0.484	5.08e-21
Jmjd1c	2.89e-21	-0.508543	0.607	0.758	6.07e-17
Slc6a6	1.59e-13	-0.508493	0.451	0.601	3.35e-09
Eif4g3	1.87e-18	-0.50815	0.56	0.706	3.93e-14
Hspa8	1.28e-19	-0.507955	0.974	0.98	2.69e-15
Crebbp	8.52e-22	-0.507579	0.545	0.73	1.79e-17
1700025G04Rik	1.89e-16	-0.507541	0.555	0.692	3.97e-12
Sbf2	7.61e-20	-0.507023	0.564	0.705	1.6e-15
Man2a1	1.24e-31	-0.506941	0.274	0.518	2.61e-27
Akt3	1.7e-16	-0.506386	0.523	0.669	3.57e-12
Kcnq1ot1	2.83e-11	-0.506311	0.529	0.648	5.95e-07
Plat	3.14e-24	-0.50575	0.331	0.54	6.61e-20
Hmgb2	4.05e-06	-0.505314	0.86	0.857	0.0851701
Rnf169	2.14e-22	-0.504807	0.428	0.637	4.49e-18
Ier2	2.67e-11	-0.504644	0.712	0.819	5.61e-07
Ppp1r11	4.65e-23	-0.504272	0.548	0.744	9.78e-19
Sptan1	8.38e-20	-0.503825	0.719	0.838	1.76e-15
Scarf1	6.75e-34	-0.503203	0.279	0.553	1.42e-29
Cd38	3.89e-23	-0.503067	0.401	0.616	8.17e-19
Asap1	5.91e-19	-0.503011	0.642	0.792	1.24e-14
Pdgfd	2.41e-13	-0.50288	0.391	0.543	5.07e-09
Bptf	5.3e-19	-0.502661	0.6	0.736	1.11e-14
Nxn	2.24e-20	-0.502155	0.43	0.633	4.72e-16
Rps18	3.85e-22	-0.502121	0.984	0.975	8.1e-18
Znrf1	2.2e-23	-0.502022	0.57	0.743	4.63e-19
Eef2	1.45e-15	-0.501846	0.93	0.954	3.05e-11
Gphn	9.11e-21	-0.501814	0.211	0.39	1.92e-16
Rock1	1.39e-20	-0.501768	0.725	0.855	2.92e-16
Rapgef1	3.2e-21	-0.501632	0.61	0.769	6.73e-17
Mef2a	1.88e-13	-0.501272	0.764	0.826	3.96e-09
Ash1l	8.14e-20	-0.50107	0.575	0.713	1.71e-15
Frmd4b	1.69e-13	-0.501038	0.743	0.833	3.56e-09
Prrc2c	1.56e-20	-0.500316	0.852	0.93	3.29e-16
Mdk	8.61e-26	0.338695	0.166	0.01	1.81e-21
Hmgn3	1.06e-21	0.387242	0.398	0.203	2.22e-17
Igfbp7	5.67e-09	0.388579	0.274	0.162	0.000119175
Idh2	7.78e-23	0.407456	0.506	0.249	1.64e-18
Ncam1	7.92e-48	0.480194	0.291	0.017	1.67e-43
Gm3331	3.7e-62	0.580648	0.327	0.003	7.78e-58
Atp5g1	8.77e-35	0.601935	0.705	0.361	1.84e-30
Xist	3.84e-79	0.914549	0.705	0.167	8.08e-75
Mt1	1.67e-146	1.3076	0.641	0.004	3.52e-142
Lgals1	1.02e-117	1.64909	0.891	0.349	2.15e-113

## Sheet: DEGs_Endo
	p_val	avg_log2FC	pct.1	pct.2	p_val_adj
mt-Nd1	1.05741e-182	-1.48989	0.047	0.372	2.22394e-178
Hmcn1	2.06567e-200	-1.25346	0.812	0.971	4.34452e-196
St6galnac3	6.19655e-166	-1.16862	0.692	0.903	1.30326e-161
mt-Nd4	4.69962e-155	-1.1668	0.42	0.769	9.88425e-151
Trpm3	4.34558e-42	-1.16173	0.444	0.596	9.13963e-38
mt-Co1	1.01299e-132	-1.10893	0.738	0.884	2.13051e-128
Pde4d	7.04225e-121	-1.07632	0.73	0.883	1.48113e-116
Hs3st4	4.72561e-63	-1.04878	0.447	0.63	9.93889e-59
Fos	4.4035e-92	-1.03942	0.233	0.494	9.26145e-88
Grip1	3.17095e-98	-1.02262	0.719	0.872	6.66913e-94
Ets1	3.6239e-200	-1.02078	0.405	0.786	7.62178e-196
Pcdh7	1.2057e-86	-1.01049	0.788	0.885	2.53583e-82
Ctsl	7.68669e-167	-0.97305	0.804	0.928	1.61666e-162
Igfbp5	1.95659e-39	-0.953835	0.744	0.823	4.1151e-35
Rora	1.05597e-104	-0.941655	0.451	0.71	2.22092e-100
mt-Atp6	6.3623e-21	-0.940372	0.325	0.427	1.33812e-16
Tmem108	8.84578e-133	-0.937176	0.918	0.966	1.86045e-128
Ext1	7.14729e-120	-0.919492	0.648	0.857	1.50322e-115
Jun	2.59653e-66	-0.90811	0.556	0.723	5.46101e-62
Nts	9.47617e-30	-0.906518	0.104	0.22	1.99303e-25
Nrxn3	1.0423e-84	-0.903696	0.763	0.879	2.19216e-80
Mir99ahg	6.8231e-99	-0.901575	0.863	0.932	1.43503e-94
Airn	3.29505e-120	-0.894502	0.968	0.975	6.93014e-116
Tmem164	8.90262e-103	-0.876173	0.843	0.942	1.8724e-98
Auts2	2.38028e-96	-0.872549	0.812	0.924	5.00621e-92
Foxp1	5.2525e-115	-0.867037	0.874	0.96	1.10471e-110
Slit2	3.11597e-60	-0.862506	0.377	0.567	6.5535e-56
Ldb2	9.20184e-97	-0.847614	0.445	0.692	1.93533e-92
Cemip2	2.76232e-131	-0.838751	0.89	0.962	5.80972e-127
Rbms1	3.9769e-125	-0.833004	0.815	0.945	8.36422e-121
Cped1	1.32539e-112	-0.83146	0.565	0.792	2.78756e-108
Ptprk	2.93412e-139	-0.82396	0.39	0.685	6.17105e-135
Ccser1	1.17589e-55	-0.821594	0.287	0.486	2.47314e-51
mt-Cytb	5.06467e-52	-0.813285	0.64	0.749	1.0652e-47
Cdh11	5.27667e-116	-0.807352	0.914	0.975	1.10979e-111
Itm2b	9.34111e-118	-0.803635	0.949	0.97	1.96462e-113
Tgfbr3	3.48116e-98	-0.797498	0.624	0.835	7.32157e-94
Btg2	4.91583e-89	-0.789766	0.32	0.581	1.0339e-84
Pbx1	3.44581e-90	-0.78815	0.646	0.831	7.24722e-86
Mecom	1.8065e-60	-0.778568	0.587	0.778	3.79944e-56
Agap1	3.79495e-112	-0.772308	0.528	0.766	7.98154e-108
Cmss1	3.52001e-76	-0.771584	0.313	0.548	7.40328e-72
Slc22a23	6.03808e-118	-0.768663	0.616	0.837	1.26993e-113
Rps6ka2	9.08953e-94	-0.7657	0.589	0.801	1.91171e-89
Ghr	1.17592e-79	-0.755302	0.609	0.807	2.47319e-75
Sik3	1.43131e-110	-0.751465	0.542	0.782	3.01032e-106
Ppp3ca	5.38798e-100	-0.749511	0.821	0.933	1.1332e-95
Uty	1.76591e-242	-0.748264	0.048	0.446	3.71406e-238
Nfia	1.81058e-83	-0.747791	0.862	0.941	3.80801e-79
Zfp521	3.18139e-85	-0.740988	0.767	0.899	6.6911e-81
Ednrb	2.45742e-88	-0.737503	0.917	0.966	5.16845e-84
Epha7	1.05057e-37	-0.736423	0.452	0.611	2.20957e-33
App	3.95435e-105	-0.736333	0.778	0.903	8.31679e-101
Mical2	1.10179e-92	-0.7291	0.47	0.702	2.31729e-88
Maml2	3.6241e-62	-0.725669	0.806	0.904	7.62221e-58
Lpp	9.52522e-96	-0.72052	0.683	0.867	2.00334e-91
Kdr	1.77743e-112	-0.716262	0.565	0.792	3.73829e-108
Foxo1	3.26667e-100	-0.715873	0.512	0.756	6.87046e-96
Etv6	1.8042e-93	-0.715376	0.629	0.829	3.79459e-89
Plpp3	4.65022e-68	-0.714325	0.586	0.753	9.78033e-64
Npr3	1.39557e-89	-0.707253	0.882	0.949	2.93516e-85
mt-Nd5	4.64452e-99	-0.703831	0.159	0.44	9.76836e-95
Clca3a1	3.68064e-159	-0.702947	0.221	0.557	7.74113e-155
Egr1	6.48396e-35	-0.695206	0.298	0.452	1.36371e-30
Camta1	3.10295e-83	-0.692009	0.584	0.779	6.52612e-79
Nxn	7.84424e-67	-0.691365	0.61	0.778	1.6498e-62
Macf1	1.20759e-86	-0.687824	0.822	0.929	2.53979e-82
Srgap1	1.35905e-86	-0.686133	0.543	0.761	2.85834e-82
Gmds	1.0805e-72	-0.685584	0.735	0.874	2.2725e-68
Eng	1.58406e-90	-0.685459	0.853	0.958	3.3316e-86
Nfib	1.2646e-98	-0.68419	0.944	0.979	2.65971e-94
Rbms3	2.46224e-69	-0.683857	0.788	0.905	5.17858e-65
Rasal2	2.79908e-88	-0.676869	0.552	0.774	5.88703e-84
Adgrg6	1.11813e-84	-0.67307	0.834	0.928	2.35165e-80
Klf2	3.73083e-27	-0.672603	0.641	0.731	7.84668e-23
Itpr1	2.42141e-83	-0.670118	0.542	0.748	5.0927e-79
Ece1	4.06423e-98	-0.663948	0.844	0.929	8.54789e-94
Itpr2	3.25344e-91	-0.663678	0.771	0.901	6.84264e-87
Rbpms	5.3776e-96	-0.661913	0.535	0.755	1.13102e-91
Mbnl2	2.49784e-100	-0.660355	0.763	0.902	5.25347e-96
Lims1	1.4532e-85	-0.657454	0.785	0.903	3.05638e-81
Foxn3	1.49145e-90	-0.655251	0.631	0.831	3.13681e-86
Btbd9	1.42853e-81	-0.653947	0.498	0.715	3.00449e-77
Jund	1.86104e-45	-0.652295	0.712	0.813	3.91414e-41
Igf2r	1.28502e-94	-0.651609	0.94	0.987	2.70266e-90
Zbtb20	1.619e-67	-0.651121	0.688	0.846	3.40509e-63
Sorbs1	2.63404e-82	-0.649328	0.447	0.674	5.53991e-78
Ttc28	5.86572e-87	-0.648637	0.678	0.853	1.23368e-82
Magi1	9.93622e-77	-0.647882	0.546	0.752	2.08979e-72
Fbxl17	1.60132e-71	-0.644408	0.597	0.78	3.36791e-67
Ptprm	2.88526e-43	-0.642762	0.721	0.837	6.06827e-39
Fn1	7.5483e-82	-0.638855	0.96	0.989	1.58756e-77
Acer2	5.17826e-93	-0.636832	0.594	0.79	1.08909e-88
Pde7b	2.37415e-51	-0.635856	0.823	0.898	4.99331e-47
Arhgap26	8.67119e-91	-0.633432	0.414	0.652	1.82372e-86
Cmip	2.09703e-106	-0.633325	0.337	0.608	4.41048e-102
Bmpr2	2.69354e-95	-0.633125	0.546	0.774	5.66505e-91
Meis2	5.00992e-56	-0.627778	0.821	0.916	1.05369e-51
St6gal1	6.82456e-77	-0.626352	0.48	0.695	1.43534e-72
Atp2b4	8.19006e-88	-0.625079	0.527	0.745	1.72253e-83
Tra2a	6.71564e-95	-0.621841	0.616	0.81	1.41243e-90
Heg1	1.32429e-49	-0.621318	0.589	0.749	2.78524e-45
Ltbp1	2.73944e-70	-0.620889	0.642	0.827	5.76159e-66
Fbxl7	4.80224e-45	-0.619769	0.845	0.91	1.01001e-40
Zeb1	2.00183e-62	-0.618789	0.737	0.871	4.21024e-58
Plxna4	4.15628e-72	-0.617882	0.393	0.617	8.74149e-68
Cbfa2t3	4.76728e-69	-0.617711	0.327	0.567	1.00266e-64
Nrp1	4.88246e-82	-0.617448	0.777	0.905	1.02688e-77
Cgnl1	1.11126e-75	-0.616895	0.847	0.936	2.33721e-71
Rere	2.5321e-75	-0.616024	0.664	0.824	5.32552e-71
Pard3	6.58424e-72	-0.614777	0.621	0.796	1.3848e-67
Col23a1	1.0461e-45	-0.614717	0.819	0.884	2.20015e-41
Hand2os1	6.15048e-77	-0.61426	0.767	0.888	1.29357e-72
Ggta1	2.58223e-106	-0.614215	0.535	0.771	5.43095e-102
Hspg2	2.71301e-91	-0.612531	0.602	0.814	5.70599e-87
Tspan9	5.34015e-89	-0.612341	0.563	0.774	1.12314e-84
Elk3	3.01208e-76	-0.612025	0.714	0.859	6.33502e-72
Cdh5	1.65804e-93	-0.611611	0.777	0.912	3.48719e-89
Arl15	2.76505e-73	-0.608669	0.537	0.738	5.81545e-69
Ddx3y	7.09826e-193	-0.605727	0.063	0.411	1.49291e-188
Clic4	3.13134e-60	-0.605704	0.555	0.731	6.58584e-56
Plvap	9.14824e-89	-0.605165	0.836	0.912	1.92406e-84
Sox4	2.21684e-44	-0.601849	0.795	0.885	4.66245e-40
Bace2	1.47259e-56	-0.601818	0.573	0.766	3.09714e-52
Prkce	4.04591e-87	-0.601305	0.337	0.59	8.50935e-83
Flrt2	4.76078e-39	-0.600918	0.543	0.673	1.00129e-34
Trerf1	4.91385e-70	-0.600574	0.482	0.687	1.03348e-65
Prkg1	1.75313e-37	-0.598718	0.878	0.913	3.68719e-33
Dock9	2.17585e-74	-0.596053	0.495	0.709	4.57625e-70
Zmiz1	5.13175e-76	-0.595853	0.478	0.683	1.07931e-71
Aplp2	1.01789e-90	-0.595442	0.949	0.981	2.14083e-86
Zswim6	5.50516e-73	-0.593128	0.422	0.64	1.15785e-68
Msi2	1.1317e-65	-0.592705	0.59	0.77	2.3802e-61
Dock4	1.37902e-66	-0.591638	0.465	0.673	2.90036e-62
Spats2	1.00716e-68	-0.590291	0.679	0.821	2.11826e-64
Greb1l	3.16971e-65	-0.590082	0.559	0.729	6.66654e-61
Flt1	1.27136e-78	-0.588001	0.803	0.919	2.67393e-74
Gnas	6.74596e-77	-0.587126	0.982	0.984	1.41881e-72
Pitpnc1	2.71485e-96	-0.58702	0.248	0.512	5.70988e-92
Prkch	3.30881e-72	-0.585635	0.609	0.784	6.95909e-68
Plagl1	4.36532e-74	-0.584398	0.954	0.979	9.18115e-70
Ptprg	8.49099e-74	-0.582895	0.475	0.705	1.78582e-69
Trio	2.77389e-75	-0.582559	0.497	0.712	5.83404e-71
Camk1d	4.26397e-254	-0.580051	0.002	0.351	8.96799e-250
Fndc3b	1.24894e-67	-0.578599	0.644	0.815	2.62677e-63
Setbp1	2.09539e-48	-0.57508	0.398	0.577	4.40702e-44
Baz2b	2.26401e-64	-0.574599	0.788	0.897	4.76166e-60
Ctla2a	7.00167e-31	-0.57224	0.802	0.867	1.47259e-26
Tcf7l1	1.53635e-55	-0.570993	0.549	0.743	3.23126e-51
Col5a2	7.226e-63	-0.568406	0.867	0.945	1.51977e-58
Elmo1	1.21843e-62	-0.567331	0.486	0.671	2.5626e-58
Prex2	9.0555e-68	-0.567298	0.432	0.643	1.90455e-63
Gls	1.14736e-56	-0.566265	0.615	0.783	2.41313e-52
Ackr3	1.42992e-87	-0.56604	0.501	0.712	3.0074e-83
Phf21a	5.43858e-70	-0.56551	0.597	0.77	1.14384e-65
Smad6	6.28984e-72	-0.563925	0.262	0.487	1.32288e-67
Phactr2	1.39308e-60	-0.563572	0.775	0.883	2.92993e-56
Wwox	4.14777e-58	-0.563481	0.388	0.586	8.72358e-54
Rasgef1b	1.5744e-42	-0.562741	0.707	0.82	3.31127e-38
Il6st	9.81796e-76	-0.562179	0.476	0.694	2.06491e-71
Gab1	7.39218e-57	-0.561088	0.546	0.732	1.55472e-52
Ptbp3	4.33081e-82	-0.560956	0.534	0.73	9.10856e-78
Ptk2	1.03216e-54	-0.559993	0.672	0.804	2.17084e-50
Phldb2	4.87223e-61	-0.557793	0.634	0.793	1.02473e-56
Svil	1.58838e-59	-0.557668	0.658	0.788	3.34068e-55
Akap13	6.83749e-53	-0.557081	0.785	0.898	1.43806e-48
Dab2	9.48674e-77	-0.556644	0.487	0.68	1.99525e-72
Itga6	7.37887e-70	-0.555813	0.775	0.887	1.55192e-65
Arid1b	1.49285e-70	-0.555789	0.459	0.679	3.13977e-66
Nav1	3.93185e-78	-0.555555	0.432	0.656	8.26946e-74
Piezo1	2.69605e-87	-0.554544	0.442	0.674	5.67033e-83
Numb	2.14997e-67	-0.553551	0.6	0.788	4.52181e-63
Dennd5b	6.08812e-60	-0.551137	0.505	0.679	1.28045e-55
Mmrn2	5.91115e-88	-0.551123	0.67	0.831	1.24323e-83
Prickle2	9.21819e-61	-0.550412	0.439	0.634	1.93877e-56
Rhoj	4.75282e-42	-0.547196	0.71	0.851	9.99612e-38
Gab2	1.02223e-43	-0.545483	0.706	0.823	2.14996e-39
Fgd5	4.43755e-96	-0.544338	0.494	0.706	9.33306e-92
Gnaq	3.10724e-73	-0.542788	0.59	0.784	6.53516e-69
Nrg1	7.06523e-20	-0.54262	0.47	0.568	1.48596e-15
Adamts1	6.31814e-59	-0.541865	0.489	0.68	1.32883e-54
Arhgap31	1.18616e-57	-0.540367	0.766	0.899	2.49473e-53
Ube2h	1.14252e-60	-0.539971	0.594	0.767	2.40294e-56
Ica1	1.64843e-87	-0.539147	0.27	0.513	3.46698e-83
Nr2f2	3.83977e-72	-0.537828	0.689	0.824	8.07581e-68
Diaph2	1.0082e-61	-0.536737	0.467	0.659	2.12044e-57
Rbm39	1.60714e-78	-0.535979	0.909	0.957	3.38013e-74
Unc13b	6.30863e-70	-0.535334	0.565	0.735	1.32683e-65
Plxnd1	1.735e-67	-0.534926	0.656	0.823	3.64905e-63
Aff4	1.37823e-58	-0.534849	0.567	0.741	2.89869e-54
Srgap2	5.82645e-71	-0.533019	0.563	0.749	1.22542e-66
C430049B03Rik	5.59754e-40	-0.532554	0.702	0.817	1.17727e-35
Igf2	3.5114e-64	-0.531767	0.986	0.989	7.38518e-60
Sptbn1	1.42862e-43	-0.531577	0.929	0.969	3.00467e-39
Junb	1.74708e-38	-0.531417	0.332	0.509	3.67447e-34
Nfat5	5.85346e-61	-0.531131	0.579	0.764	1.2311e-56
Nfatc1	1.15364e-80	-0.530085	0.261	0.491	2.42633e-76
Slco2a1	3.4705e-97	-0.530004	0.14	0.387	7.29916e-93
Ankrd17	2.03914e-68	-0.529727	0.553	0.729	4.28872e-64
Tnrc6b	1.78506e-61	-0.527322	0.643	0.809	3.75435e-57
Fli1	2.47805e-46	-0.527281	0.643	0.783	5.21183e-42
Lamp2	1.14608e-62	-0.526937	0.683	0.822	2.41044e-58
Plekhg1	1.58088e-54	-0.526079	0.589	0.746	3.32491e-50
Tshz2	1.35538e-44	-0.526015	0.737	0.835	2.85064e-40
Rbfox2	2.05823e-65	-0.525175	0.616	0.789	4.32886e-61
Sash1	2.79426e-73	-0.523759	0.427	0.651	5.87689e-69
Smoc1	3.01057e-48	-0.523479	0.399	0.565	6.33182e-44
Maml3	1.85362e-64	-0.522634	0.358	0.577	3.89853e-60
Peak1	1.08939e-49	-0.521966	0.582	0.754	2.29121e-45
Kansl1	7.78125e-66	-0.521016	0.59	0.763	1.63655e-61
Grb10	8.65678e-47	-0.52073	0.754	0.844	1.82069e-42
Exoc4	6.13285e-53	-0.520468	0.613	0.768	1.28986e-48
Dock1	4.34805e-55	-0.519748	0.528	0.719	9.14482e-51
Arih1	3.54827e-59	-0.519509	0.602	0.766	7.46273e-55
Pdlim3	2.3145e-28	-0.518837	0.63	0.743	4.86785e-24
Plxnc1	9.98158e-75	-0.517281	0.435	0.656	2.09933e-70
Tcf12	5.31376e-52	-0.515139	0.686	0.813	1.11759e-47
Dapk1	1.53404e-73	-0.514484	0.427	0.644	3.2264e-69
Tmcc1	2.11189e-53	-0.513764	0.539	0.705	4.44172e-49
Ctnnd1	7.70393e-57	-0.512725	0.542	0.732	1.62029e-52
Adamts9	2.03841e-54	-0.512529	0.384	0.577	4.28717e-50
Clec14a	1.14809e-50	-0.511983	0.466	0.654	2.41467e-46
Myo6	3.95211e-64	-0.510999	0.575	0.752	8.31208e-60
Ttc3	1.2701e-53	-0.509651	0.814	0.907	2.67127e-49
Zfp36l1	2.14629e-39	-0.508998	0.787	0.867	4.51409e-35
Wnk1	7.08755e-60	-0.50868	0.619	0.776	1.49065e-55
Myh9	3.4163e-63	-0.507982	0.463	0.652	7.18516e-59
Igf1r	3.09975e-55	-0.50784	0.426	0.625	6.51939e-51
Nid1	4.23025e-76	-0.507682	0.692	0.858	8.89707e-72
Shank3	9.10306e-58	-0.507383	0.465	0.64	1.91456e-53
Adgrf5	4.38979e-66	-0.505307	0.533	0.724	9.23261e-62
Rock2	1.89152e-44	-0.504574	0.74	0.845	3.97825e-40
Shroom4	4.14999e-52	-0.503928	0.354	0.549	8.72826e-48
Col18a1	2.12519e-57	-0.503501	0.9	0.944	4.4697e-53
Cdh4	9.11601e-82	-0.503378	0.071	0.268	1.91728e-77
Creb5	3.79622e-38	-0.502975	0.427	0.58	7.98422e-34
Cpe	1.44403e-44	-0.502948	0.827	0.898	3.03708e-40
Eif4g3	1.87763e-65	-0.50264	0.575	0.765	3.94903e-61
Inpp4b	8.42342e-70	-0.502581	0.296	0.51	1.77161e-65
H19	8.43553e-52	-0.501926	0.989	0.979	1.77416e-47
Msn	1.95675e-57	-0.500028	0.798	0.889	4.11543e-53
Atp5d	3.77047e-34	0.3158	0.718	0.532	7.93005e-30
Ndufa11	4.43532e-67	0.319598	0.544	0.269	9.32837e-63
Mfap5	1.67505e-22	0.33031	0.598	0.458	3.52297e-18
Cox8a	4.39165e-33	0.335455	0.775	0.583	9.23653e-29
Fbn2	4.06686e-84	0.337752	0.416	0.134	8.55341e-80
Uqcr11	1.47822e-87	0.356247	0.572	0.238	3.109e-83
Dbi	8.66004e-39	0.356987	0.648	0.461	1.82138e-34
H2afz	1.44183e-22	0.366281	0.727	0.61	3.03246e-18
Ndufb9	4.91676e-63	0.374215	0.665	0.389	1.03409e-58
Uqcrq	6.90195e-57	0.374622	0.663	0.4	1.45162e-52
Fhl2	2.3642e-140	0.375064	0.334	0.02	4.97239e-136
Cyp17a1	1.68109e-25	0.375828	0.175	0.068	3.53566e-21
Mgp	1.53896e-38	0.377407	0.906	0.809	3.23674e-34
Lum	4.60153e-63	0.379071	0.171	0.012	9.67793e-59
Bst2	1.65563e-40	0.381373	0.806	0.678	3.48211e-36
Ndufb8	8.97324e-100	0.392073	0.567	0.227	1.88725e-95
Gm3331	7.86041e-104	0.403304	0.245	0.008	1.6532e-99
Uqcr10	1.2551e-90	0.420356	0.515	0.194	2.63974e-86
Ube2c	2.05983e-13	0.433432	0.133	0.064	4.33223e-09
Gapdh	1.2624e-53	0.445887	0.373	0.152	2.65508e-49
Atp5o	3.02847e-116	0.535818	0.502	0.154	6.36948e-112
Ptn	6.77269e-89	0.554971	0.533	0.227	1.42443e-84
Dlk1	2.9714e-63	0.559003	0.539	0.306	6.24945e-59
Cox5a	7.15714e-109	0.57381	0.505	0.167	1.50529e-104
Atp5g1	9.42649e-144	0.677277	0.448	0.086	1.98258e-139
Gpc6	8.05869e-79	0.745837	0.45	0.178	1.6949e-74
Col1a2	6.75187e-213	0.751683	0.459	0.023	1.42005e-208
Meg3	2.04843e-171	0.878715	0.434	0.043	4.30827e-167
Xist	2.5363e-264	0.970463	0.809	0.178	5.33434e-260
Lgals1	4.02887e-254	1.46866	0.83	0.337	8.47351e-250
